# Supplementary material for: Food and Beverage Marketing in Schools: A Review of the Evidence
Source: Int J Environ Res Public Health. 2017 Sep 12;14(9):1054. doi: 10.3390/ijerph14091054 (PMC5615591; doi:10.3390/ijerph14091054)
Supplement: Supplementary file 1 [file ijerph-14-01054-s001.zip]

Archive with 3 entries (3 files):
- IJERPH_SearchStrategy_FINAL_Velazquez et al.docx
- IJERPH_Table1_FINAL_Velazquez et al.docx
- IJERPH_Table2_FINAL_Velazquez et al.docx
